# Supplementary material for: Proteomic analysis reveals key proteins involved in ethylene-induced adventitious root development in cucumber (Cucumis sativus L.)
Source: PeerJ. 2021 Apr 6;9:e10887. doi: 10.7717/peerj.10887 (PMC8034359; doi:10.7717/peerj.10887)
Supplement: Supplemental Information 5 [file peerj-09-10887-s005.zip › Raw data.xlsx]

## Sheet: Rubisco activity
Rubisco activity（U g-1 protein-1）
Treatments	0h		12h		24h		48h
	OD450	RUBP（U/L）	OD450	RUBP（U/L）	OD450	RUBP（U/L）	OD450	RUBP（U/L）
CK-1	0.08	4	0.085	4.4386	0.091	4.96491	0.071	3.21053
CK-2	0.071	3.21053	0.078	3.82456	0.089	4.78947	0.081	4.08772
CK-3	0.072	3.29825	0.083	4.26316	0.087	4.61404	0.079	3.91228
AVE	0.0743333	3.50292	0.082	4.17544	0.089	4.78947	0.077	3.73684
Ethrel-1	0.08	4	0.107	6.36842	0.104	6.10526	0.093	5.14035
Ethrel-2	0.071	3.21053	0.101	5.84211	0.117	7.24561	0.099	5.66667
Ethrel-3	0.072	3.29825	0.106	6.2807	0.108	6.45614	0.102	5.92982
AVE	0.0743333	3.50292	0.104667	6.16374	0.109667	6.60234	0.098	5.57895
		RUBP standard curve
			content（U/L）	OD450
			2.5	0.029
			5	0.064
			10	0.192
			20	0.273
			40	0.518
			80	0.93
	CK-0h	CK-12h	CK-24h	CK-48h
	4	4.4386	4.96491	3.21053
	3.21053	3.82456	4.78947	4.08772
	3.29825	4.26316	4.61404	3.91228
	ETH-0h	ETH-12h	ETH-24h	ETH-48h
	4	6.36842	6.10526	5.14035
	3.21053	5.84211	7.24561	5.66667
	3.29825	6.2807	6.45614	5.92982
	CK	mean	SE		CK vs ET significance
	0h	3.50292	0.249832
	12h	4.17544	0.182608		**
	24h	4.78947	0.101292		**
	48h	3.73684	0.267995		**
	ETH	mean	SE
	0h	3.50292	0.249832
	12h	6.16374	0.162805
	24h	6.60234	0.337219
	48h	5.57895	0.23209

## Sheet: GAPDH activity
GAPDH activity（μg g-1 protein-1）
Treatments	0h		12h		24h		48h
	OD450	GAPDH（μg/mL）	OD450	GAPDH（μg/mL）	OD450	GAPDH（μg/mL）	OD450	GAPDH（μg/mL）
CK-1	0.076	2.95146	0.082	3.24272	0.094	3.82524	0.074	2.85437
CK-2	0.081	3.19417	0.081	3.19417	0.087	3.48544	0.075	2.90291
CK-3	0.071	2.70874	0.091	3.67961	0.091	3.67961	0.069	2.61165
AVE	0.076	2.95146	0.0846667	3.37217	0.0906667	3.66343	0.0726667	2.78964
Ethrel-1	0.076	2.95146	0.092	3.72816	0.115	4.84466	0.105	4.35922
Ethrel-2	0.081	3.19417	0.107	4.45631	0.109	4.5534	0.093	3.7767
Ethrel-3	0.071	2.70874	0.089	3.58252	0.108	4.50485	0.103	4.26214
AVE	0.076	2.95146	0.096	3.92233	0.110667	4.6343	0.100333	4.13269
		GAPDH standard curve
		Content（μg/mL）		OD450
			2.5	0.033
			5	0.106
			10	0.22
			20	0.504
			40	0.815
			80	1.659
	CK-0h	CK-12h	CK-24h	CK-48h
	2.95146	3.24272	3.82524	2.85437
	3.19417	3.19417	3.48544	2.90291
	2.70874	3.67961	3.67961	2.61165
	ETH-0h	ETH-12h	ETH-24h	ETH-48h
	2.95146	3.72816	4.84466	4.35922
	3.19417	4.45631	4.5534	3.7767
	2.70874	3.58252	4.50485	4.26214
	CK	mean	SE		CK vs ET significance
	0h	2.95146	0.140138
	12h	3.37217	0.154364
	24h	3.66343	0.0984295		**
	48h	2.78964	0.0900959		**
	ETH	mean	SE
	0h	2.95146	0.140138
	12h	3.92233	0.270288
	24h	4.6343	0.106111
	48h	4.13269	0.180192

## Sheet: FBPase activity
FBPase activity（U g-1 protein-1）
Treatments	0h		12h		24h		48h
	OD450	FBPase（U/L）	OD450	FBPase（U/L）	OD450	FBPase（U/L）	OD450	FBPase（U/L）
CK-1	0.095	30.3	0.105	35.3	0.128	46.8	0.104	34.8
CK-2	0.103	34.3	0.106	35.8	0.125	45.3	0.084	24.8
CK-3	0.101	33.3	0.109	37.3	0.112	38.8	0.095	30.3
AVE	0.0996667	32.6333	0.106667	36.1333	0.121667	43.6333	0.0943333	29.9667
Ethrel-1	0.095	30.3	0.147	56.3	0.161	63.3	0.107	36.3
Ethrel-2	0.103	34.3	0.162	63.8	0.152	58.8	0.124	44.8
Ethrel-3	0.101	33.3	0.145	55.3	0.159	62.3	0.119	42.3
AVE	0.0996667	32.6333	0.151333	58.4667	0.157333	61.4667	0.116667	41.1333
			FBPase standard curve
			Content（U/L）		OD450
				15	0.038
				30	0.082
				60	0.152
				120	0.308
				240	0.558
				480	0.982
	CK-0h	CK-12h	CK-24h	CK-48h
	30.3	35.3	46.8	34.8
	34.3	35.8	45.3	24.8
	33.3	37.3	38.8	30.3
	ETH-0h	ETH-12h	ETH-24h	ETH-48h
	30.3	56.3	63.3	36.3
	34.3	63.8	58.8	44.8
	33.3	55.3	62.3	42.3
	CK	mean	SE		CK vs ET significance
	0h	32.6333	1.20189
	12h	36.1333	0.600943		**
	24h	43.6333	2.45523		**
	48h	29.9667	2.89164		*
	ETH	mean	SE
	0h	32.6333	1.20189
	12h	58.4667	2.68232
	24h	61.4667	1.36427
	48h	41.1333	2.5222

## Sheet: FBA activity
FBA activity（U g-1 protein-1）
Treatments	0h		12h		24h		48h
	OD450	FBA（U/L）	OD450	FBA（U/L）	OD450	FBA（U/L）	OD450	FBA（U/L）
CK-1	0.092	8.7033	0.099	9.47253	0.154	15.5165	0.081	7.49451
CK-2	0.098	9.36264	0.111	10.7912	0.156	15.7363	0.083	7.71429
CK-3	0.101	9.69231	0.107	10.3516	0.147	14.7473	0.072	6.50549
AVE	0.097	9.25275	0.105667	10.2051	0.152333	15.3333	0.0786667	7.2381
Ethrel-1	0.092	8.7033	0.156	15.7363	0.167	16.9451	0.113	11.011
Ethrel-2	0.098	9.36264	0.142	14.1978	0.183	18.7033	0.106	10.2418
Ethrel-3	0.101	9.69231	0.149	14.967	0.179	18.2637	0.106	10.2418
AVE	0.097	9.25275	0.149	14.967	0.176333	17.9707	0.108333	10.4982
				FBA standard curve
			Content（U/L）		OD450
				6.25	0.043
				12.5	0.101
				25	0.253
				50	0.491
				100	0.962
				200	1.805
	CK-0h	CK-12h	CK-24h	CK-48h
	8.7033	9.47253	15.5165	7.49451
	9.36264	10.7912	15.7363	7.71429
	9.69231	10.3516	14.7473	6.50549
	ETH-0h	ETH-12h	ETH-24h	ETH-48h
	8.7033	15.7363	16.9451	11.011
	9.36264	14.1978	18.7033	10.2418
	9.69231	14.967	18.2637	10.2418
	CK	mean	SE		CK vs ET significance
	0h	9.25275	0.29075
	12h	10.2051	0.387667		**
	24h	15.3333	0.299839		*
	48h	7.2381	0.371765		**
	ETH	mean	SE
	0h	9.25275	0.29075
	12h	14.967	0.444129
	24h	17.9707	0.528301
	48h	10.4982	0.256418

## Sheet: TK activity
TK activity（U g-1 protein-1）
Treatments	0h		12h		24h		48h
	OD450	TK（U/L）	OD450	TK（U/L）	OD450	TK（U/L）	OD450	TK（U/L）
CK-1	0.062	17.1786	0.073	21.1071	0.081	23.9643	0.081	23.9643
CK-2	0.061	16.8214	0.082	24.3214	0.079	23.25	0.077	22.5357
CK-3	0.0634	17.6786	0.075	21.8214	0.086	25.75	0.076	22.1786
AVE	0.0621333	17.2262	0.0766667	22.4167	0.082	24.3214	0.078	22.8929
Ethrel-1	0.062	17.1786	0.089	26.8214	0.091	27.5357	0.084	25.0357
Ethrel-2	0.061	16.8214	0.083	24.6786	0.098	30.0357	0.081	23.9643
Ethrel-3	0.0634	17.6786	0.093	28.25	0.098	30.0357	0.087	26.1071
AVE	0.0621333	17.2262	0.0883333	26.5833	0.0956667	29.2024	0.084	25.0357
		TK standard curve
		Content（U/L）		OD450
			6.25	0.028
			12.5	0.054
			25	0.102
			50	0.133
			100	0.285
			200	0.575
	CK-0h	CK-12h	CK-24h	CK-48h
	17.1786	21.1071	23.9643	23.9643
	16.8214	24.3214	23.25	22.5357
	17.6786	21.8214	25.75	22.1786
	ETH-0h	ETH-12h	ETH-24h	ETH-48h
	17.1786	26.8214	27.5357	25.0357
	16.8214	24.6786	30.0357	23.9643
	17.6786	28.25	30.0357	26.1071
	CK	mean	SE		CK vs ET significance
	0h	17.2262	0.248586
	12h	22.4167	0.974475		*
	24h	24.3214	0.743474		*
	48h	22.8929	0.545561
	ETH	mean	SE
	0h	17.2262	0.248586
	12h	26.5833	1.03786
	24h	29.2024	0.833358
	48h	25.0357	0.618608

## Sheet: qPCR for rbcS
Relative expression level of rbcS
	CK-0h	CK-12h	CK-24h	CK-48h
	1	1.58374	1.78592	1.38831
	1	1.55114	1.83613	1.43727
	1	1.63959	1.8489	1.46747
	ETH-0h	ETH-12h	ETH-24h	ETH-48h
	1	1.82766	2.04202	1.44393
	1	1.85318	2.26577	1.58008
	1	1.90528	2.05623	1.65864
	CK	mean	SE		CK vs ET significance
	0h	1	0
	12h	1.59149	0.0258247		**
	24h	1.82365	0.0192223		*
	48h	1.43102	0.0230648
	ETH	mean	SE
	0h	1	0
	12h	1.86204	0.0228396
	24h	2.12134	0.0723324
	48h	1.56088	0.0627222

## Sheet: qPCR for FBA
Relative expression level of FBA
	CK-0h	CK-12h	CK-24h	CK-48h
	1	1.15936	1.43065	0.884745
	1	1.20025	1.52274	0.954842
	1	1.22547	1.54399	0.866537
	ETH-0h	ETH-12h	ETH-24h	ETH-48h
	1	1.38511	1.69349	0.90125
	1	1.55833	1.72907	1.07923
	1	1.54756	1.79005	1.06437
	CK	mean	SE		CK vs ET significance
	0h	1	0
	12h	1.19503	0.0192611		**
	24h	1.49913	0.0347863		**
	48h	0.902041	0.0269192
	ETH	mean	SE
	0h	1	0
	12h	1.497	0.0560337
	24h	1.73754	0.0281946
	48h	1.01495	0.0570128

## Sheet: qPCR for TK
Relative expression level of TK
	CK-0h	CK-12h	CK-24h	CK-48h
	1	1.75727	2.12383	1.10445
	1	1.7818	2.16845	1.04488
	1	1.50873	2.30804	1.0163
	ETH-0h	ETH-12h	ETH-24h	ETH-48h
	1	1.84038	2.44528	1.20581
	1	1.91853	2.54912	1.23971
	1	1.7411	2.67586	1.28343
	CK	mean	SE		CK vs ET significance
	0h	1	0
	12h	1.6826	0.087225
	24h	2.20011	0.0554836		*
	48h	1.05521	0.0259666		**
	ETH	mean	SE
	0h	1	0
	12h	1.83333	0.0513411
	24h	2.55675	0.0666724
	48h	1.24298	0.0224667

## Sheet: qPCR for GAPDH
Relative expression level of GAPDH
	CK-0h	CK-12h	CK-24h	CK-48h
	1	1.2086	1.64338	1.08172
	1	1.28639	1.59844	0.860551
	1	1.25122	1.65481	0.974905
	ETH-0h	ETH-12h	ETH-24h	ETH-48h
	1	1.34723	1.84038	1.08673
	1	1.34723	1.85318	0.876606
	1	1.31039	1.8025	0.97942
	CK	mean	SE		CK vs ET significance
	0h	1	0
	12h	1.24874	0.0224931		*
	24h	1.63221	0.0172045		**
	48h	0.972394	0.0638614
	ETH	mean	SE
	0h	1	0
	12h	1.33495	0.0122804
	24h	1.83202	0.0152143
	48h	0.98092	0.0606655

## Sheet: Soluble sugar content
Content of soluble sugar （mg/g）
		CK1	CK2	CK3	ETH1	ETH2	ETH3
OD	0	0.048	0.062	0.085	0.048	0.062	0.085
	12	0.141	0.095	0.061	0.169	0.186	0.143
	24	0.113	0.106	0.107	0.148	0.159	0.149
	48	0.099	0.11	0.087	0.146	0.164	0.17
Standard curve cal	0	7.05479	8.9726	12.1233	7.05479	8.9726	12.1233
	12	19.7945	13.4932	8.83562	23.6301	25.9589	20.0685
	24	15.9589	15	15.137	20.7534	22.2603	20.8904
	48	14.0411	15.5479	12.3973	20.4795	22.9452	23.7671
Soluble sugar content	0	1.7637	2.24315	3.03082	1.7637	2.24315	3.03082
	12	4.94863	3.37329	2.2089	5.90753	6.48973	5.01712
	24	3.98973	3.75	3.78425	5.18836	5.56507	5.2226
	48	3.51027	3.88699	3.09932	5.11986	5.7363	5.94178
	CK-0h	CK-12h	CK-24h	CK-48h
	1.7637	4.94863	3.98973	3.51027
	2.24315	3.37329	3.75	3.88699
	3.03082	2.2089	3.78425	3.09932
	ETH-0h	ETH-12h	ETH-24h	ETH-48h
	1.7637	5.90753	5.18836	5.11986
	2.24315	6.48973	5.56507	5.7363
	3.03082	5.01712	5.2226	5.94178
	CK	mean	SE		CK vs ETH significance
	0h	2.34589	0.369387
	12h	3.51027	0.793874
	24h	3.84132	0.0748588		**
	48h	3.49886	0.227459		**
	ETH	mean	SE
	0h	2.34589	0.369387
	12h	5.80479	0.428209
	24h	5.32534	0.120274
	48h	5.59932	0.246963

[truncated: 11 more sheets: Content of Starch, Soluble protein content, ACO activity, qPCR for ACO, ACS activity, qPCR for ACS, qPCR for ETR1, qPCR for ERS, Ethylene production, qPCR for genes encoding DEPs, Sheet1]
