# Supplementary material for: Proteomic analysis reveals key proteins involved in ethylene-induced adventitious root development in cucumber (Cucumis sativus L.)
Source: PeerJ. 2021 Apr 6;9:e10887. doi: 10.7717/peerj.10887 (PMC8034359; doi:10.7717/peerj.10887)
Supplement: Supplemental Information 6 [file peerj-09-10887-s006.zip]

Archive with 1 entries (1 files):
- 6.23-Blot pictures.doc
